# Supplementary material for: Dense Molten Salt Method for Large-Scale Synthesis of Rare Earth Hafnate Powders
Source: Materials (Basel). 2026 Apr 26;19(9):1765. doi: 10.3390/ma19091765 (PMC13165362; doi:10.3390/ma19091765)
Supplement: Supplementary file 1 [file materials-19-01765-s001.zip]

Archive with 1 entries (1 files):
- materials-4116604-supplementary.pdf
